# Supplementary material for: Extragenic suppressor mutations in ΔripA disrupt stability and function of LpxA
Source: BMC Microbiol. 2014 Dec 31;14:336. doi: 10.1186/s12866-014-0336-x (PMC4322802; doi:10.1186/s12866-014-0336-x)
Supplement: Additional file 7: Table S2. — Zero coverage of whole genome sequencing. [file 12866_2014_336_MOESM7_ESM.xlsx]

## Sheet: Sheet1
Table S2. Zero Coverage Regions Detected by Whole Genome Sequencing in Suppressor S102
Zero Coverage Regions Detected
Gene	Name		Location
		Size	start	stop
FTL_0678	isftu1	315	665342	665657
FTL_0678	isftu1	215	665722	665937
FTL_0678	isftu1	11	666002	666013
FTL_0678	isftu1	79	666074	666153
FTL_0969	isftu1	2595	937366	939961
FTL_0969	isftu1	151	938026	938177
FTL_1127	isftu1	881	1072296	1073177
FTL_1195	isftu1	150	1143319	1143469
FTL_1195	isftu1	215	1143534	1143749
FTL_1446	isftu1	211	1372642	1372853
FTL_1446	isftu1	432	1372918	1373350
FTL_1462	isftu1	390	1386695	1387085
FTL_1462	isftu1	429	1387150	1387579
FTL_1463	isftu2	159	1387646	1387805
FTL_1463	isftu2	499	1387862	1388361
FTL_1471	isftu1	794	1395471	1396265
FTL_1505	isftu1	389	1437352	1437741
FTL_1505	isftu1	434	1437806	1438240
FTL_1516	isftu2	162	1446331	1446493
FTL_1516	isftu2	535	1446562	1447097
FTL_1572	isftu2	600	1500255	1500855
FTL_1572	isftu2	130	1500922	1501052
FTL_1610	isftu1	323	1538210	1538533
FTL_1610	isftu1	506	1538519	1539025
FTL_1627	isftu1	150	1556619	1556769
FTL_1627	isftu1	216	1556834	1557050
FTL_1627	isftu1	390	1557115	1557505
FTL_1630	isftu1	888	1560158	1561046
FTL_1643	isftu1	151	1573322	1573473
FTL_1643	isftu1	219	1573538	1573757
FTL_1643	isftu1	391	1573818	1574209
FTL_1680	isftu2	345	1614000	1614345
FTL_1687	isftu1	434	1620255	1620689
FTL_1687	isftu1	311	1620754	1621065
FTL_1718	isftu1	395	1649522	1649917
FTL_1718	isftu1	434	1649974	1650408
FTL_1757	isftu1	435	1691942	1692377
FTL_1757	isftu1	389	1692442	1692831
FTL_1815	isftu1	392	1748889	1749281
FTL_1815	isftu1	435	1749342	1749777
FTL_1851	isftu2	716	1782910	1783626
FTL_1885	isftu1	313	1818680	1818993
FTL_1885	isftu1	434	1819054	1819488
FTL_1891	isftu1	434	1822911	1823345
FTL_1891	isftu1	389	1823410	1823799
FTL_1894	transposase (IS4)	429	1825412	1825841
FTL_1914	ripA	535	1847061	1847596
FTL_1925	isftu1	390	1857283	1857673
FTL_1925	isftu1	289	1857738	1858027
FTL_1925	isftu1	76	1858094	1858170
FTL_1926	isftu2	158	1858699	1858857
FTL_1944	isftu1	75	1873330	1873405
FTL_1944	isftu1	9	1873472	1873481
FTL_1944	isftu1	219	1873542	1873761
FTL_1944	isftu1	390	1873826	1874216
